# Supplementary material for: High-grade ovarian cancer associated H/ACA snoRNAs promote cancer cell proliferation and survival
Source: NAR Cancer. 2022 Jan 14;4(1):zcab050. doi: 10.1093/narcan/zcab050 (PMC8759569; doi:10.1093/narcan/zcab050)
Supplement: zcab050_Supplemental_Files [file zcab050_supplemental_files.zip]

Archive with 2 entries (2 files):
- Faucher-Giguere et al., 2021 supplementary tables_final.xlsx
- Faucher-Giguere et al., sup figures_V7.pdf
