# Supplementary material for: High-grade ovarian cancer associated H/ACA snoRNAs promote cancer cell proliferation and survival
Source: NAR Cancer. 2022 Jan 14;4(1):zcab050. doi: 10.1093/narcan/zcab050 (PMC8759569; doi:10.1093/narcan/zcab050)
Supplement: zcab050_Supplemental_Files [file zcab050_supplemental_files.zip › Faucher-Giguere et al., 2021 supplementary tables_final.xlsx]

## Sheet: Supplementary Table 1
Supplementary Table 1: Tissue information that were used in both the discovery and validation screen.
Each tissue contains a sample ID attributed by the bank it originates from, followed with the histological cancer type, the RNA integrity number (RIN) assessed with the agilent bioanalyzer 2100, the age (if available) and the TNM stage (legend below).
Screening	Method	Tissue Type	Sample ID	Bank	Cancer type	RIN	Age	STADE TNM	Ethical Authorization For The Project and Nucleic Acid Research
Validation	RT-qPCR	HGSC	HG B01238 1P-Init Diag	Ontario Tumour Bank	Serous adenocarcinoma	5.4	75-79	T3cN1M1	Comité d’éthique de la recherche du CIUSSS de l'Estrie- CHUS (CÉR) 10-062, 2010-241 and tumour bank authoriszation.
Validation	RT-qPCR	HGSC	HG B01562 1P-Init Diag	Ontario Tumour Bank	High grade Serous Carcinoma	5.7	80-84	T2,NOSNXM0	Comité d’éthique de la recherche du CIUSSS de l'Estrie- CHUS (CÉR) 10-062, 2010-241 and tumour bank authoriszation.
Validation	RT-qPCR	HGSC	HG B01779 1P-Init Diag	Ontario Tumour Bank	High grade Serous Carcinoma	7.6	80-84	T2,NOSNXM0	Comité d’éthique de la recherche du CIUSSS de l'Estrie- CHUS (CÉR) 10-062, 2010-241 and tumour bank authoriszation.
Validation	RT-qPCR	HGSC	HG B02522 1P-Init Diag	Ontario Tumour Bank	Serous adenocarcinoma	3.9	75-79	T3NXMP	Comité d’éthique de la recherche du CIUSSS de l'Estrie- CHUS (CÉR) 10-062, 2010-241 and tumour bank authoriszation.
Validation	RT-qPCR	HGSC	HG B02610 1P-Init Diag	Ontario Tumour Bank	High grade Serous Carcinoma	8.1	80-84	T1cN0M0	Comité d’éthique de la recherche du CIUSSS de l'Estrie- CHUS (CÉR) 10-062, 2010-241 and tumour bank authoriszation.
Validation	RT-qPCR	HGSC	HG B03342	Ontario Tumour Bank	Serous adenocarcinoma	6.1	unknown	unknown	Comité d’éthique de la recherche du CIUSSS de l'Estrie- CHUS (CÉR) 10-062, 2010-241 and tumour bank authoriszation.
Validation	RT-qPCR	HGSC	HG B04069 1P-Init Diag	Ontario Tumour Bank	High grade Serous Carcinoma	5.1	60-64	T3cNXM0	Comité d’éthique de la recherche du CIUSSS de l'Estrie- CHUS (CÉR) 10-062, 2010-241 and tumour bank authoriszation.
Validation	RT-qPCR	HGSC	HG D00642 1P-Init Diag	Ontario Tumour Bank	Serous adenocarcinoma	5	70-74	T3cNXM0	Comité d’éthique de la recherche du CIUSSS de l'Estrie- CHUS (CÉR) 10-062, 2010-241 and tumour bank authoriszation.
Validation	RT-qPCR	HGSC	HG D03009 1P-Init Diag	Ontario Tumour Bank	Serous adenocarcinoma	4.6	55-59	T2cNXM0	Comité d’éthique de la recherche du CIUSSS de l'Estrie- CHUS (CÉR) 10-062, 2010-241 and tumour bank authoriszation.
Validation	RT-qPCR	HGSC	HG D03608 1P-Init Diag	Ontario Tumour Bank	High grade Serous Carcinoma	6.5	65-69	T2bNXM1	Comité d’éthique de la recherche du CIUSSS de l'Estrie- CHUS (CÉR) 10-062, 2010-241 and tumour bank authoriszation.
Validation	RT-qPCR	HGSC	HG OSC 329 BT	FRQS	Serous papillary	4	67	Stade IIIC	Comité d’éthique de la recherche du CIUSSS de l'Estrie- CHUS (CÉR) 10-062, 2010-241 and tumour bank authoriszation.
Validation	RT-qPCR	HGSC	HG OSC 382 BT	FRQS	Serous papillary	3	77	Stade IIIC	Comité d’éthique de la recherche du CIUSSS de l'Estrie- CHUS (CÉR) 10-062, 2010-241 and tumour bank authoriszation.
Validation	RT-qPCR	HGSC	HG OSC 392 BT	FRQS	Serous papillary	3.2	44	Stade IIIC	Comité d’éthique de la recherche du CIUSSS de l'Estrie- CHUS (CÉR) 10-062, 2010-241 and tumour bank authoriszation.
Validation	RT-qPCR	HGSC	HG osc446 BT	FRQS	Serous papillary	4	51	Stade IIIC	Comité d’éthique de la recherche du CIUSSS de l'Estrie- CHUS (CÉR) 10-062, 2010-241 and tumour bank authoriszation.
Validation	RT-qPCR	HGSC	HG osc456BT	FRQS	Serous papillary	3.5	55	Stade IIIC	Comité d’éthique de la recherche du CIUSSS de l'Estrie- CHUS (CÉR) 10-062, 2010-241 and tumour bank authoriszation.
Validation	RT-qPCR	HGSC	HG OVC 182	FRQS	Serous carcinoma	4.9	unknown	Stade IIIC	Comité d’éthique de la recherche du CIUSSS de l'Estrie- CHUS (CÉR) 10-062, 2010-241 and tumour bank authoriszation.
Validation	RT-qPCR	HGSC	HG OVC 189	FRQS	Serous adenocarcinoma	4.7	46	T3N1MX	Comité d’éthique de la recherche du CIUSSS de l'Estrie- CHUS (CÉR) 10-062, 2010-241 and tumour bank authoriszation.
Validation	RT-qPCR	HGSC	HG OVC 203	FRQS	Serous adenocarcinoma	5.8	72	T3N1MX	Comité d’éthique de la recherche du CIUSSS de l'Estrie- CHUS (CÉR) 10-062, 2010-241 and tumour bank authoriszation.
Validation	RT-qPCR	HGSC	HG OVC 215_2	FRQS	Serous adenocarcinoma	4.3	61	T3N1MX	Comité d’éthique de la recherche du CIUSSS de l'Estrie- CHUS (CÉR) 10-062, 2010-241 and tumour bank authoriszation.
Validation	RT-qPCR	HGSC	HG OVC 265	FRQS	Serous carcinoma	5.2	52	Stage IIIC	Comité d’éthique de la recherche du CIUSSS de l'Estrie- CHUS (CÉR) 10-062, 2010-241 and tumour bank authoriszation.
Validation	RT-qPCR	HGSC	HG OVC 361 OG	FRQS	Serous adenocarcinoma	3.8	54	Stage IIIC	Comité d’éthique de la recherche du CIUSSS de l'Estrie- CHUS (CÉR) 10-062, 2010-241 and tumour bank authoriszation.
Validation	RT-qPCR	HGSC	HG OVC 427	FRQS	Serous carcinoma	6.3	unknown	Stade IIIC	Comité d’éthique de la recherche du CIUSSS de l'Estrie- CHUS (CÉR) 10-062, 2010-241 and tumour bank authoriszation.
Validation	RT-qPCR	SBT	B00873 1P-Init Diag	Ontario Tumour Bank	Borderline serous tumour	8.4	unknown	T1cNXM0	Comité d’éthique de la recherche du CIUSSS de l'Estrie- CHUS (CÉR) 10-062, 2010-241 and tumour bank authoriszation.
Validation	RT-qPCR	SBT	D676107	Ontario Tumour Bank	Serous adenocarcinoma	6.6	60	T1,NOSNXN/A	Comité d’éthique de la recherche du CIUSSS de l'Estrie- CHUS (CÉR) 10-062, 2010-241 and tumour bank authoriszation.
Validation	RT-qPCR	SBT	LMP B00873104	Ontario Tumour Bank	Borderline serous tumour	6.3	41	TXNXMX	Comité d’éthique de la recherche du CIUSSS de l'Estrie- CHUS (CÉR) 10-062, 2010-241 and tumour bank authoriszation.
Validation	RT-qPCR	SBT	OVC 201	FRQS	Borderline serous tumour	4.6	unknown	unknown	Comité d’éthique de la recherche du CIUSSS de l'Estrie- CHUS (CÉR) 10-062, 2010-241 and tumour bank authoriszation.
Validation	RT-qPCR	SBT	OVC 249	FRQS	Borderline serous tumour	3.6	unknown	unknown	Comité d’éthique de la recherche du CIUSSS de l'Estrie- CHUS (CÉR) 10-062, 2010-241 and tumour bank authoriszation.
Validation	RT-qPCR	SBT	OVC 268	FRQS	Borderline serous tumour	4.8	unknown	unknown	Comité d’éthique de la recherche du CIUSSS de l'Estrie- CHUS (CÉR) 10-062, 2010-241 and tumour bank authoriszation.
Validation	RT-qPCR	SBT	OVC 47	FRQS	Serous carcinoma	5.5	unknown	unknown	Comité d’éthique de la recherche du CIUSSS de l'Estrie- CHUS (CÉR) 10-062, 2010-241 and tumour bank authoriszation.
Validation	RT-qPCR	SBT	OVC B00644	Ontario Tumour Bank	Serous adenocarcinoma	5.1	50	TXNXM1	Comité d’éthique de la recherche du CIUSSS de l'Estrie- CHUS (CÉR) 10-062, 2010-241 and tumour bank authoriszation.
Validation	RT-qPCR	SBT	OVC 121	FRQS	Borderline serous tumour	4.6	60	T3N1MX	Comité d’éthique de la recherche du CIUSSS de l'Estrie- CHUS (CÉR) 10-062, 2010-241 and tumour bank authoriszation.
Validation	RT-qPCR	SBT	OVC 2	FRQS	Borderline serous tumour	5.3	65	T1cN0M0	Comité d’éthique de la recherche du CIUSSS de l'Estrie- CHUS (CÉR) 10-062, 2010-241 and tumour bank authoriszation.
Validation	RT-qPCR	SBT	OVC 7	FRQS	Borderline serous tumour	3.6	unknown	unknown	Comité d’éthique de la recherche du CIUSSS de l'Estrie- CHUS (CÉR) 10-062, 2010-241 and tumour bank authoriszation.
Validation	RT-qPCR	SBT	VOA123	British Columbia Cancer Tumour Tissue Repository	Borderline serous tumour	6.9	unknown	unknown	Comité d’éthique de la recherche du CIUSSS de l'Estrie- CHUS (CÉR) 10-062, 2010-241 and tumour bank authoriszation.
Validation	RT-qPCR	SBT	VOA245	British Columbia Cancer Tumour Tissue Repository	Borderline serous tumour	8.4	39	Stade IIC	Comité d’éthique de la recherche du CIUSSS de l'Estrie- CHUS (CÉR) 10-062, 2010-241 and tumour bank authoriszation.
Validation	RT-qPCR	SBT	VOA391	British Columbia Cancer Tumour Tissue Repository	Borderline serous tumour	9	43	Stade Unknown	Comité d’éthique de la recherche du CIUSSS de l'Estrie- CHUS (CÉR) 10-062, 2010-241 and tumour bank authoriszation.
Validation	RT-qPCR	SBT	VOA485	British Columbia Cancer Tumour Tissue Repository	Borderline serous tumour	4.6	48	Stade IIC	Comité d’éthique de la recherche du CIUSSS de l'Estrie- CHUS (CÉR) 10-062, 2010-241 and tumour bank authoriszation.
Validation	RT-qPCR	SBT	VOA535	British Columbia Cancer Tumour Tissue Repository	Borderline serous tumour	8.4	47	Stade IIC	Comité d’éthique de la recherche du CIUSSS de l'Estrie- CHUS (CÉR) 10-062, 2010-241 and tumour bank authoriszation.
Validation	RT-qPCR	Fallopian	VOA869	British Columbia Cancer Tumour Tissue Repository	Normal Fallopian Epithelium	7.9	unknown	N/A	Comité d’éthique de la recherche du CIUSSS de l'Estrie- CHUS (CÉR) 10-062, 2010-241 and tumour bank authoriszation.
Validation	RT-qPCR	Fallopian	VOA871	British Columbia Cancer Tumour Tissue Repository	Normal Fallopian Epithelium	8.1	unknown	N/A	Comité d’éthique de la recherche du CIUSSS de l'Estrie- CHUS (CÉR) 10-062, 2010-241 and tumour bank authoriszation.
Validation	RT-qPCR	Fallopian	VOA872	British Columbia Cancer Tumour Tissue Repository	Normal Fallopian Epithelium	7.3	unknown	N/A	Comité d’éthique de la recherche du CIUSSS de l'Estrie- CHUS (CÉR) 10-062, 2010-241 and tumour bank authoriszation.
Validation	RT-qPCR	Fallopian	VOA876	British Columbia Cancer Tumour Tissue Repository	Normal Fallopian Epithelium	7.2	unknown	N/A	Comité d’éthique de la recherche du CIUSSS de l'Estrie- CHUS (CÉR) 10-062, 2010-241 and tumour bank authoriszation.
Validation	RT-qPCR	Fallopian	VOA879	British Columbia Cancer Tumour Tissue Repository	Normal Fallopian Epithelium	8.3	unknown	N/A	Comité d’éthique de la recherche du CIUSSS de l'Estrie- CHUS (CÉR) 10-062, 2010-241 and tumour bank authoriszation.
Discovery	TGIRT-seq, RT-qPCR	HGSC	A0830102 (HGSC 1)	Ontario Tumour Bank	Serous adenocarcinoma	8	42	T3cN0MX	Comité d’éthique de la recherche du CIUSSS de l'Estrie- CHUS (CÉR) 10-062, 2010-241 and tumour bank authoriszation.
Discovery	TGIRT-seq, RT-qPCR	HGSC	HGr B0091102 (HGSC 2)	Ontario Tumour Bank	Serous adenocarcinoma	9	57	T3cN0M0	Comité d’éthique de la recherche du CIUSSS de l'Estrie- CHUS (CÉR) 10-062, 2010-241 and tumour bank authoriszation.
Discovery	TGIRT-seq, RT-qPCR	HGSC	HGr OVC 563 OG (HGSC 3)	FRQS	Serous adenocarcinoma	9.5	unknown	T3N0MX	Comité d’éthique de la recherche du CIUSSS de l'Estrie- CHUS (CÉR) 10-062, 2010-241 and tumour bank authoriszation.
Discovery	TGIRT-seq, RT-qPCR	SBT	LGr RT157 (SBT 1)	CBCF ARTB	Serous Borderline, non-invasive	8.3	37	T2aN0MX	Comité d’éthique de la recherche du CIUSSS de l'Estrie- CHUS (CÉR) 10-062, 2010-241 and tumour bank authoriszation.
Discovery	TGIRT-seq, RT-qPCR	SBT	LGr RT353 (SBT 2)	CBCF ARTB	Serous Borderline, non-invasive	9	32	T3aNXMX	Comité d’éthique de la recherche du CIUSSS de l'Estrie- CHUS (CÉR) 10-062, 2010-241 and tumour bank authoriszation.
Discovery	TGIRT-seq, RT-qPCR	SBT	LGr RT9 (SBT 3)	CBCF ARTB	Serous Borderline, non-invasive	8.5	51	T2bN0MX	Comité d’éthique de la recherche du CIUSSS de l'Estrie- CHUS (CÉR) 10-062, 2010-241 and tumour bank authoriszation.
Association	RT-qPCR	HGSC	HG A01360105	Ontario Tumour Bank	Serous adenocarcinoma	5.4	54	T3cNXMX	Comité d’éthique de la recherche du CIUSSS de l'Estrie- CHUS (CÉR) 10-062, 2010-241 and tumour bank authoriszation.
Association	RT-qPCR	HGSC	HG B01183101	Ontario Tumour Bank	Serous adenocarcinoma	6.3	79	T3cN1M0	Comité d’éthique de la recherche du CIUSSS de l'Estrie- CHUS (CÉR) 10-062, 2010-241 and tumour bank authoriszation.
Association	RT-qPCR	HGSC	HG B01517 1P-Init Diag	Ontario Tumour Bank	Serous adenocarcinoma	7	65-69	T3N0M1	Comité d’éthique de la recherche du CIUSSS de l'Estrie- CHUS (CÉR) 10-062, 2010-241 and tumour bank authoriszation.
Association	RT-qPCR	HGSC	HG B01582103	Ontario Tumour Bank	Serous adenocarcinoma	5.2	59	T3cNXM0	Comité d’éthique de la recherche du CIUSSS de l'Estrie- CHUS (CÉR) 10-062, 2010-241 and tumour bank authoriszation.
Association	RT-qPCR	HGSC	HG B01669 1P-Init Diag	Ontario Tumour Bank	Serous adenocarcinoma	4.9	65-69	T3N1M0	Comité d’éthique de la recherche du CIUSSS de l'Estrie- CHUS (CÉR) 10-062, 2010-241 and tumour bank authoriszation.
Association	RT-qPCR	HGSC	HG B01772 1P-Init Diag	Ontario Tumour Bank	Serous adenocarcinoma	6.3	60-64	T2aN0MP	Comité d’éthique de la recherche du CIUSSS de l'Estrie- CHUS (CÉR) 10-062, 2010-241 and tumour bank authoriszation.
Association	RT-qPCR	HGSC	HG B01778 1P-Init Diag	Ontario Tumour Bank	Serous adenocarcinoma	6.3	70-74	T3cNXM0	Comité d’éthique de la recherche du CIUSSS de l'Estrie- CHUS (CÉR) 10-062, 2010-241 and tumour bank authoriszation.
Association	RT-qPCR	HGSC	HG B02047 1P-Init Diag	Ontario Tumour Bank	Serous adenocarcinoma	6.3	45-49	T3NXM1	Comité d’éthique de la recherche du CIUSSS de l'Estrie- CHUS (CÉR) 10-062, 2010-241 and tumour bank authoriszation.
Association	RT-qPCR	HGSC	HG B02207 1P-Init Diag	Ontario Tumour Bank	Serous adenocarcinoma	7.9	80-84	T2bNXM0	Comité d’éthique de la recherche du CIUSSS de l'Estrie- CHUS (CÉR) 10-062, 2010-241 and tumour bank authoriszation.
Association	RT-qPCR	HGSC	HG B02497 1P-Init Diag	Ontario Tumour Bank	Serous adenocarcinoma	5.9	80-84	T3cNXMP	Comité d’éthique de la recherche du CIUSSS de l'Estrie- CHUS (CÉR) 10-062, 2010-241 and tumour bank authoriszation.
Association	RT-qPCR	HGSC	HG B02779 1P-Init Diag	Ontario Tumour Bank	Serous adenocarcinoma	6.4	50-54	T2NOSNXM0	Comité d’éthique de la recherche du CIUSSS de l'Estrie- CHUS (CÉR) 10-062, 2010-241 and tumour bank authoriszation.
Association	RT-qPCR	HGSC	HG B03467 1P-Init Diag	Ontario Tumour Bank	Serous adenocarcinoma	7.4	70-74	T3cNXM1	Comité d’éthique de la recherche du CIUSSS de l'Estrie- CHUS (CÉR) 10-062, 2010-241 and tumour bank authoriszation.
Association	RT-qPCR	HGSC	HG B03501 1P-Init Diag	Ontario Tumour Bank	Serous adenocarcinoma	6.6	60-64	T3cNXMX	Comité d’éthique de la recherche du CIUSSS de l'Estrie- CHUS (CÉR) 10-062, 2010-241 and tumour bank authoriszation.
Association	RT-qPCR	HGSC	HG D00701109	Ontario Tumour Bank	Serous adenocarcinoma	5.6	68	T3cNXM0	Comité d’éthique de la recherche du CIUSSS de l'Estrie- CHUS (CÉR) 10-062, 2010-241 and tumour bank authoriszation.
Association	RT-qPCR	HGSC	HG D02591 1P-Init Diag	Ontario Tumour Bank	Serous adenocarcinoma	6.1	40-44	T3cN1M0	Comité d’éthique de la recherche du CIUSSS de l'Estrie- CHUS (CÉR) 10-062, 2010-241 and tumour bank authoriszation.
Association	RT-qPCR	HGSC	HG D02760 1P-Init Diag	Ontario Tumour Bank	Serous adenocarcinoma	6.7	60-64	T2cN0M0	Comité d’éthique de la recherche du CIUSSS de l'Estrie- CHUS (CÉR) 10-062, 2010-241 and tumour bank authoriszation.
Association	RT-qPCR	HGSC	HG D02960 1P-Init Diag	Ontario Tumour Bank	Serous adenocarcinoma	8.9	55-59	T2aN0M0	Comité d’éthique de la recherche du CIUSSS de l'Estrie- CHUS (CÉR) 10-062, 2010-241 and tumour bank authoriszation.
Association	RT-qPCR	HGSC	HG D03113 1P-Init Diag	Ontario Tumour Bank	Serous adenocarcinoma	9.5	35-39	T2aN1M1	Comité d’éthique de la recherche du CIUSSS de l'Estrie- CHUS (CÉR) 10-062, 2010-241 and tumour bank authoriszation.
Association	RT-qPCR	HGSC	HG D03467 1P-Init Diag	Ontario Tumour Bank	Serous adenocarcinoma	5.6	65-69	T3bNXM0	Comité d’éthique de la recherche du CIUSSS de l'Estrie- CHUS (CÉR) 10-062, 2010-241 and tumour bank authoriszation.
Association	RT-qPCR	SBT	LMP 458 FT OD	FRQS	Cystadénome séreux borderline	8.5	unknown	T1cN0M0	Comité d’éthique de la recherche du CIUSSS de l'Estrie- CHUS (CÉR) 10-062, 2010-241 and tumour bank authoriszation.
Association	RT-qPCR	SBT	LMP 596 FT	FRQS	OVC serous LMP	8.2	unknown	T1cN0M0	Comité d’éthique de la recherche du CIUSSS de l'Estrie- CHUS (CÉR) 10-062, 2010-241 and tumour bank authoriszation.
Association	RT-qPCR	SBT	LMP B00840	Ontario Tumour Bank	Serous borderline tumour	7.4	50-54	T1bN0M0	Comité d’éthique de la recherche du CIUSSS de l'Estrie- CHUS (CÉR) 10-062, 2010-241 and tumour bank authoriszation.
Association	RT-qPCR	SBT	LMP B01170	Ontario Tumour Bank	Serous borderline tumour	5.5	75-79	T1aNXM0	Comité d’éthique de la recherche du CIUSSS de l'Estrie- CHUS (CÉR) 10-062, 2010-241 and tumour bank authoriszation.
Association	RT-qPCR	SBT	LMP B01368	Ontario Tumour Bank	Borderline	6.1	60-64	TXNXM0	Comité d’éthique de la recherche du CIUSSS de l'Estrie- CHUS (CÉR) 10-062, 2010-241 and tumour bank authoriszation.
Association	RT-qPCR	SBT	LMP B01547	Ontario Tumour Bank	Serous borderline ovarian tumour	8.4	55-59	TXNXM0	Comité d’éthique de la recherche du CIUSSS de l'Estrie- CHUS (CÉR) 10-062, 2010-241 and tumour bank authoriszation.
Association	RT-qPCR	SBT	LMP B01593	Ontario Tumour Bank	Serous borderline ovarian tumour	4.8	55-59	T2aNXM0	Comité d’éthique de la recherche du CIUSSS de l'Estrie- CHUS (CÉR) 10-062, 2010-241 and tumour bank authoriszation.
Association	RT-qPCR	SBT	LMP B03135	Ontario Tumour Bank	Serous borderline ovarian tumour	6.1	55-59	T1cN0M0	Comité d’éthique de la recherche du CIUSSS de l'Estrie- CHUS (CÉR) 10-062, 2010-241 and tumour bank authoriszation.
Association	RT-qPCR	SBT	LMP D00921	Ontario Tumour Bank	Serous cystadenocarcinomas	7.2	52	T1cNXM0	Comité d’éthique de la recherche du CIUSSS de l'Estrie- CHUS (CÉR) 10-062, 2010-241 and tumour bank authoriszation.
Association	RT-qPCR	SBT	LMP D02795	Ontario Tumour Bank	Low-grade serous carcinoma	6.5	55-59	T3cNXM0	Comité d’éthique de la recherche du CIUSSS de l'Estrie- CHUS (CÉR) 10-062, 2010-241 and tumour bank authoriszation.
Association	RT-qPCR	SBT	LMP D03512	Ontario Tumour Bank	Low-grade serous adenocarcinoma	6	70-74	T1cN0M0	Comité d’éthique de la recherche du CIUSSS de l'Estrie- CHUS (CÉR) 10-062, 2010-241 and tumour bank authoriszation.
Association	RT-qPCR	SBT	LMP E00230	Ontario Tumour Bank	Borderline serous tumour	5	75-79	TXNXMX	Comité d’éthique de la recherche du CIUSSS de l'Estrie- CHUS (CÉR) 10-062, 2010-241 and tumour bank authoriszation.
Association	RT-qPCR	SBT	LMP OVC 483_2 FT OG	FRQS	Serous Borderline, non-invasive	7.6	unknown	T1bn0M0	Comité d’éthique de la recherche du CIUSSS de l'Estrie- CHUS (CÉR) 10-062, 2010-241 and tumour bank authoriszation.
Association	RT-qPCR	SBT	LMP OVC B00257101	Ontario Tumour Bank	Serous borderline tumour	6.5	59	T1cNXM0	Comité d’éthique de la recherche du CIUSSS de l'Estrie- CHUS (CÉR) 10-062, 2010-241 and tumour bank authoriszation.
Association	RT-qPCR	SBT	LMP RT266	CBCF ARTB	Serous Borderline, non-invasive	5.6	72	T1cNXM0	Comité d’éthique de la recherche du CIUSSS de l'Estrie- CHUS (CÉR) 10-062, 2010-241 and tumour bank authoriszation.
Association	RT-qPCR	SBT	LMP RT338	CBCF ARTB	Serous Borderline, non-invasive	6.4	48	t1aNXMX	Comité d’éthique de la recherche du CIUSSS de l'Estrie- CHUS (CÉR) 10-062, 2010-241 and tumour bank authoriszation.
Association	RT-qPCR	SBT	LMP RT340	CBCF ARTB	Serous Borderline, non-invasive	7.9	27	T1bNXMX	Comité d’éthique de la recherche du CIUSSS de l'Estrie- CHUS (CÉR) 10-062, 2010-241 and tumour bank authoriszation.
Association	RT-qPCR	SBT	LMP RT377	CBCF ARTB	Serous Borderline, non-invasive	5.5	21	T3cNXMX	Comité d’éthique de la recherche du CIUSSS de l'Estrie- CHUS (CÉR) 10-062, 2010-241 and tumour bank authoriszation.
Field name	Description	Options
Clinical M	Indicates the metastatic stage.	MX M0 M1 MP (M status pending further information) N/A
Pathological N	Indicates the extent of nodal involvement determined pathologically at the time of diagnosis and prior to any treatment.	NX N0 N1 N2 N/A
Pathological T	Indicates the primary tumour stage determined pathologically at the time of diagnosis and prior to any treatment.	TX T0 Ta Tis T1,NOS T1a T1a1 T1a2 T1b T1b1 T1b2 T1c T2,NOS T2a T2a1 T2a2 T2b T2b1 T2b2 T2c T3 T3a T3b T4 T3c N/A

## Sheet: Supplementary Table 2
Supplementary Table 2: ASOs and siRNAs sequences used in this study
SiRNAs	Sequences
siRNA Control	GCCCGAUAAUAACCCGCGC
EIF4A2EJ/1	CGCGGAUUAUAACAGAGAACA
EIF4A2EJ/2	CAAGUAUUCAGGUUGUGUUGC
EIF3AEJ/1	GCAAAGAAUGUCUACUAGAGU
EIF3AEJ/2	GAAGAAAGAAUUACUACAAUG
the siRNAs were ordered as RNA duplex with a 3' hanging TT
Antisense Oligunucleotides	Sequences
ASO Control	mU*mA*mG*mG*mA*C*C*G*A*G*G*T*C*G*T*C*mA*mC*mU*mC
U3	mU*mU*mC*mG*mG*T*G*C*T*C*T*A*C*A*C*mG*mU*mU*mC*mA
SNORA81/1	mG*mA*mC*mA*mU*G*G*T*C*C*T*A*G*T*G*mU*mC*mU*mG*mC
SNORA81/2	mG*mA*mA*mA*mG*A*G*G*T*C*C*A*C*C*C*mC*mA*mG*mU*mC
SNORA19/1	mA*mG*mC*mA*mG*G*T*C*A*A*T*G*A*A*A*mU*mG*mU*mG*mC
SNORA19/2	mG*mU*mC*mU*mG*A*A*G*G*A*G*A*C*T*G*mG*mC*mA*mG*mC
SNORA56/1	mG*mA*mG*mC*mC*A*G*A*C*T*A*G*A*A*A*mG*mG*mG*mA*mU
SNORA56/2	mC*mA*mC*mU*mU*A*C*T*G*T*T*G*C*A*G*mA*mC*mU*mG*mA
* indicates phosphorothioate bonds
m indicates 2’O methyl

## Sheet: Supplementary Table 3
Supplementary Table 3: Primers used in this study
Primers	Forward sequences	Reverse sequences
Housekeeping genes and spike in
MRPL19	AAGGAGAAAAGTACTCCACATTCCAGAG	TGGGTCAGCTGTAGTAACACGA
PUM1	TGAGGTGTGCACCATGAAC	CAGAATGTGCTTGCCATAGG
RNU6-4P	GCTCGCTTCGGCAGCACATA	ACGCTTCACGAATTTGCGTGTC
RPPH1	TGAGTGCGTCCTGTCACTCCA	ACTCACCTCCCCGAAGCTCA
23S (C Coli Spike in)	ACCGGGAGATAGCTGGTTCT	TAAGTCGGGATGACCCCCTT
HGSC markers
VEGFA	AGGAGGGCAGAATCATCACGA	ATGTCCACCAGGGTCTCGATT
WFDC2	TGTGGGAAGGTGTCCTGTGTCA	GCCCAAGAGGGAATACAGAGTCCC
snoRNAs validated in HGSC
SNORA1	GGCACTGTTGATCATGGTGT	ACAGGTCTCATTGTCACCACT
SNORA19	GTGCACATTTCATTGACCTGCTTTCT	TGTCTGAAGGAGACTGGCAGCA
SNORA27	CACTTTGCCAGTTGGACTTATG	ACCCAGTTTGCCTGAGTTT
SNORA51	GGCTGTGTTCTTACACTGACT	ACAATACAGACCAGGCACAG
SNORA56	GACAGTTATCCCTTTCTAGTCTGG	AATACTGACGCTGGACAGAAG
SNORA6	CACTATTAAAGCTCAGGGTGGAG	GGCAAGCTCTACTGGTGTTAG
SNORA64	TTCACCCGTGTGACTTTCGT	CTGTTGCACCCCTCAAGGAA
SNORA65	CCAGTGGTGAGCTGATAGTAAA	ATGCTTTCGGCACAGAGT
SNORA66	ATCACTAGCTCTGCGTGATG	CTCAGTAGTGTCTGAGGCTAAC
SNORA72	GGACAGGCTAAACATTCGCTAT	CACCAGCATTTATGAAACCAGAC
SNORA75	TGTCTATCAGTGGCAGTTTATGG	ACCTCTGTAAAGACAGAAGGTAAA
SNORA81	GTGCTAAAATTGCAGACACTAGGACCA	GCACCAAATCTTAAGACAAAGGACATTGGA
SNORD101	GAATGATGACTTTAATTGTCGGATACC	GTTTGTCAGACTCTTATGTTTCACTC
SNORD72	AGCTTATCAGTGATGTTGTA	GCTTATCTCAGTTAAATGCTG
Host genes
DKC1	GAC GGA TAC TTC GGG TGG AG	GTG ACT TCA CCA AGC GAG TG
EIF4A2	GTA CAC CCG GGA GAG TGT TT	ACG GCT CAA CAT TTC ATC TG
EIF3A	TCCCAGACGAATTGCCGATGAA	ATCAGCACGTCTTGAAAGGCGA
RPL37	CTGGAGTGCCAAGGCTAAA	GTACCTGAATCTGCGGTATACAA
RPSA	TCCTGCAAATGAAGGAGGAGG	CCATCTGGAAGTCAAGATTGGTG
snoRNA control
U3	CGGCTTTCTGGCGTTGCTTGG	CTCTCCCTCTCACTCCCCAATACG
CLAP assay
RNA blocking oligo	/5AmMC6/rArCrCrCrA
28S_Ψ4606_ RT_Reverse	TCC CAC AGA TGG TAG CTT CGC
28S_Ψ4606_Adaptor:	pCCATGCCTCCGTACTGAGCAGGAT
28S_Ψ4606_Splint	GTACGAGAGGCATGGGTGCTTGGCT/3SpC3/
28S_Ψ4606_Forward_PCR	ATCCTGCTCAGTACGAGAGG
Cell cycle and apoptosis markers
CCND1	TCTCCAGAGTGATCAAGTGTGACC	TCCAGCAGGGCTTCGATCTG
IGF1R	TGCACCGAGAACAATGAGTGCT	TACACAGGCCGTGTCGTTGT
SYK	TCTTTTTCGGCAACATCACCCG	GCGCAGCAAATAAAGCCCATCA
HRK	AAGCTGGTTCCCGTTTTCCAGA	AGGCGCTGTCTTTACTCTCCA
TNF	TGCCTGCTGCACTTTGGAGT	TGGGCCAGAGGGCTGATTAGA
TNFRSF9	TCTCCGGGAGCATCCTCTGT	AGTCGACGTCAGCGCAAGAA
